# Supplementary material for: Statistical Modeling of Humoral Immune Response Dynamics to mRNA COVID-19 Vaccines in Nursing Home Residents and Healthcare Workers from Southern Italy
Source: Viruses. 2026 Jan 14;18(1):109. doi: 10.3390/v18010109 (PMC12846483; doi:10.3390/v18010109)
Supplement: Supplementary file 1 [file viruses-18-00109-s001.zip]

Archive with 1 entries (1 files):
- viruses-4069310-supplementary.pdf
